# Supplementary material for: Inhibition of Protein N-Glycosylation Blocks SARS-CoV-2 Infection
Source: mBio. 2022 Feb 15;13(1):e03718-21. doi: 10.1128/mbio.03718-21 (PMC8844921; doi:10.1128/mbio.03718-21)
Supplement: DATA SET S1 [file mbio.03718-21-sd001.xlsx]

## Sheet: Samples raw data
	Vero siNT								Vero siGANAB								Vero siMGAT								Vero siSTT3A								Vero siSTT3B								Vero siSTT3A+B								HEK siNT
	Peak	Ret.Index	Ret.Time	Rel.Area	Area	Height	S/N		Peak	Ret.Index	Ret.Time	Rel.Area	Area	Height	S/N		Peak	Ret.Index	Ret.Time	Rel.Area	Area	Height	S/N		Peak	Ret.Index	Ret.Time	Rel.Area	Area	Height	S/N		Peak	Ret.Index	Ret.Time	Rel.Area	Area	Height	S/N		Peak	Ret.Index	Ret.Time	Rel.Area	Area	Height	S/N		Peak
	No.		min	%	counts*min	counts			No.		min	%	counts*min	counts			No.		min	%	counts*min	counts			No.		min	%	counts*min	counts			No.		min	%	counts*min	counts			No.		min	%	counts*min	counts			No.
	Emission_1	Emission_1	Emission_1	Emission_1	Emission_1	Emission_1	Emission_1		Emission_1	Emission_1	Emission_1	Emission_1	Emission_1	Emission_1	Emission_1		Emission_1	Emission_1	Emission_1	Emission_1	Emission_1	Emission_1	Emission_1		Emission_1	Emission_1	Emission_1	Emission_1	Emission_1	Emission_1	Emission_1		Emission_1	Emission_1	Emission_1	Emission_1	Emission_1	Emission_1	Emission_1		Emission_1	Emission_1	Emission_1	Emission_1	Emission_1	Emission_1	Emission_1		Emission_1
	1	4.65	15.275	8.25	763956	4.57005e+06	253.7		1	4.67	15.358	6.92	537483	2.688e+06	84.7		1	4.67	15.342	4.67	345851	1908910	70.3		1	4.66	15.325	5.07	327284	1.27658e+06	27.7		1	4.65	15.292	6.76	140166	778315	92.3		1	4.62	15.15	1.12	16135.3	122018	n.a.		1
	2	4.8	15.967	0.71	65314	350082	19.4		2	4.82	16.042	0.76	59111.7	306559	9.7		2	4.82	16.042	0.49	36580.2	187974	6.9		2	4.81	16.008	1.15	74075.1	352969	14.6		2	4.81	16.008	0.77	15880	85510	10.1		2	4.69	15.433	6.4	92142.7	400536	25.9		2
	3	4.94	16.617	5.31	491388	3.06991e+06	170.4		3	5.03	17.033	1.28	99370	547846	15.5		3	4.96	16.683	8.08	598000	3.63544e+06	133.9		3	4.95	16.658	4.08	263760	1.55177e+06	64.3		3	4.95	16.642	1.06	22000.1	128736	15.3		3	4.81	16.017	0.88	12634.3	60719.4	3.9		3
	4	5.02	16.975	0.7	64723.8	348381	19.3		4	5.12	17.4	2.9	225199	1299326	36.8		4	5.03	17.017	1.62	119544	648624	23.9		4	5.04	17.042	0.42	27383.8	171656	7.1		4	5.03	17.025	0.67	13998	69268.6	8.2		4	4.96	16.683	2.01	28912	157193	10.2		4
	5	5.09	17.3	1.97	182450	1.0628e+06	59		5	5.24	17.967	0.81	62835.8	372129	10.5		5	5.11	17.383	3.89	287911	1.66586e+06	61.4		5	5.11	17.358	7.9	510417	3.14115e+06	130.2		5	5.1	17.342	3.87	80391.1	482106	57.2		5	5.04	17.058	1.34	19267.7	109884	7.1		5
	6	5.22	17.867	0.96	88949.6	507064	28.1		6	5.32	18.308	0.59	45766.6	273074	7.7		6	5.24	17.942	0.71	52908.1	272651	10		6	5.23	17.933	0.77	49953.2	262345	10.9		6	5.23	17.908	0.77	15895.1	62222.9	7.4		6	5.11	17.367	5.92	85326.3	514704	33.2		6
	7	5.29	18.2	0.67	61647.7	342920	19		7	5.54	19.275	1.83	141923	512441	12.5		7	5.31	18.283	0.5	37331	215848	8		7	5.3	18.233	1.2	77227.2	474948	19.7		7	5.31	18.25	1.37	28392.6	117605	13.9		7	5.19	17.733	0.54	7706.44	44838.2	n.a.		7
	8	5.36	18.492	0.19	17950.8	89144.8	n.a.		8	5.6	19.567	0.9	69603.9	374534	9.1		8	5.53	19.267	1.04	76913.8	301148	11.1		8	5.38	18.575	0.64	41422.8	249111	10.3		8	5.52	19.225	1.57	32566.1	114909	13.6		8	5.24	17.958	0.91	13034.8	59925.3	n.a.		8
	9	5.51	19.175	1.61	149289	561642	23.1		9	5.72	20.083	4.64	360409	1.20457e+06	29.3		9	5.6	19.542	0.85	62600.3	348499	12.8		9	5.53	19.25	2.56	165095	888692	36.8		9	5.59	19.5	0.88	18201.4	95272.3	n.a.		9	5.3	18.242	1	14343.7	82784.2	5.3		9
	10	5.58	19.458	1.06	98119.9	559712	31.1		10	5.83	20.542	1.05	81200.8	398094	9.7		10	5.68	19.908	12.64	935545	4.073e+06	150.1		10	5.59	19.508	1.38	88809	501205	20.8		10	5.67	19.875	4.58	94958.4	284189	33.7		10	5.38	18.583	1.08	15594.5	86082.1	5.6		10
	11	5.66	19.833	8	740280	3.22829e+06	179.2		11	6.04	21.45	5.3	411634	1.83647e+06	44.7		11	5.82	20.517	0.75	55223.5	249692	9.2		11	5.67	19.875	9.42	608140	2.72548e+06	113		11	5.81	20.483	0.97	20188.4	114843	13.6		11	5.53	19.258	4.65	66942.1	374172	24.2		11
	12	5.8	20.425	0.65	60221.7	345430	19.2		12	6.16	21.95	0.28	21770.4	101675	n.a.		12	6.03	21.425	6.33	468341	2.53437e+06	93.4		12	5.81	20.492	0.46	29951.2	173526	7.2		12	6.02	21.392	3.86	80127.9	466523	42.7		12	5.59	19.525	2.33	33537.7	205338	13.3		12
	13	5.94	21.017	0.18	16960.7	100888	n.a.		13	6.29	22.5	0.34	26783.3	118861	2.9		13	6.1	21.7	0.69	50789.3	215875	n.a.		13	5.97	21.15	0.75	48459.4	264797	n.a.		13	6.08	21.65	0.41	8409.27	54882.8	n.a.		13	5.68	19.892	4.94	71189	312507	20.2		13
	14	6.01	21.325	4.3	398137	2.11945e+06	117.6		14	6.45	23.167	4.11	319024	1.13182e+06	20.9		14	6.42	23.05	6.28	465092	1.85812e+06	74.1		14	6.03	21.4	4.41	285066	1.56882e+06	65		14	6.43	23.083	3.47	71995.4	256142	11.2		14	6.03	21.4	5.76	82989.7	495962	23.7		14
	15	6.06	21.567	0.51	47539.4	308241	n.a.		15	6.57	23.675	3.35	259923	1.20077e+06	29.2		15	6.57	23.642	2.12	156973	693383	27.6		15	6.09	21.692	0.52	33714.7	203522	n.a.		15	6.56	23.6	2.54	52744.5	219285	20		15	6.28	22.458	2.03	29278	177217	8.5		15
	16	6.12	21.817	0.29	26700.3	147006	n.a.		16	6.8	24.575	1.04	81093.3	414894	10.1		16	6.79	24.55	0.66	48494.1	245952	13.6		16	6.17	22	0.65	41667.4	177598	n.a.		16	6.79	24.525	1.29	26696.2	122787	5.4		16	6.44	23.117	4.76	68513.4	261844	12.5		16
	17	6.23	22.242	0.24	22450.2	75417	3		17	6.92	25.033	6.49	504518	2.63697e+06	64.1		17	6.91	25.008	6.24	462036	2584585	143.1		17	6.28	22.458	0.77	49989.8	280499	11.6		17	6.9	24.967	8.89	184370	1.01561e+06	44.3		17	6.56	23.608	4.13	59431.8	314633	15		17
	18	6.4	22.958	4.36	403797	1.57464e+06	87.4		18	7.07	25.625	0.72	56324.8	241980	5.9		18	7.06	25.592	0.42	31042.3	142339	7.9		18	6.42	23.05	4.47	288460	1.09076e+06	23.6		18	7.05	25.55	0.68	14123.2	67549.6	2.9		18	6.8	24.583	1.79	25746.1	102155	4.9		18
	19	6.54	23.533	2.55	236395	1.11798e+06	62.1		19	7.17	26.025	1.13	87634.7	390647	9.5		19	7.16	25.992	3.24	239598	1.27595e+06	70.6		19	6.56	23.608	4.05	261606	1.28637e+06	53.3		19	7.16	25.967	1.02	21262.3	129809	5.7		19	6.9	24.975	7.25	104424	574206	40.8		19
	20	6.69	24.15	0.14	12580	72756.6	n.a.		20	7.25	26.333	0.84	64895.3	310721	7.6		20	7.25	26.325	0.3	22360.5	116146	n.a.		20	6.79	24.533	1.1	71004.2	245807	5.3		20	7.44	27.033	0.98	20251.9	84966.9	3		20	7.16	25.967	1.99	28699.4	171339	12.2		20
	21	6.76	24.425	1	92363.6	486643	27		21	7.37	26.75	0.43	33528	118749	n.a.		21	7.44	27.033	1.08	79691.5	321023	17.6		21	6.9	24.975	6.36	410926	2.26111e+06	93.7		21	7.82	28.417	7.83	162411	572036	20.4		21	7.31	26.533	0.72	10333.4	67470.6	7.6		21
	22	6.88	24.883	8.12	751336	4.08287e+06	226.6		22	7.47	27.133	2.23	173433	666666	16.2		22	7.53	27.342	0.28	20476.4	140431	7.7		22	7.04	25.508	0.31	19719.5	108714	4.5		22	8.17	29.642	0.95	19740.5	102945	6.4		22	7.45	27.075	0.93	13367.7	52702.3	3.7		22
	23	7.02	25.45	0.61	56688	223194	9.1		23	7.53	27.375	0.64	49435	309635	n.a.		23	7.59	27.592	0.28	20476.6	150980	8.3		23	7.16	25.967	1.81	116888	714875	29.6		23	8.33	30.175	0.88	18325.7	60502.5	3.7		23	7.52	27.308	0.35	4974.98	32519.6	n.a.		23
	24	7.14	25.883	1.96	181674	977537	54.3		24	7.61	27.633	0.71	54782.7	301770	7.3		24	7.79	28.3	1.75	129277	867590	n.a.		24	7.31	26.533	0.48	31092.4	205659	4.5		24	8.43	30.492	1.59	33039	138778	8.6		24	7.65	27.783	0.7	10135.3	53657.3	6		24
	25	7.22	26.183	0.45	41229.6	221767	n.a.		25	7.69	27.942	0.29	22717.7	93657.1	n.a.		25	7.83	28.45	3.08	227921	1.22318e+06	n.a.		25	7.44	27.008	1.97	127421	544047	11.8		25	8.57	30.975	0.98	20247.3	104607	n.a.		25	7.78	28.25	2.35	33871.3	186667	n.a.		25
	26	7.33	26.608	0.2	18874.8	79895.4	n.a.		26	7.84	28.483	6.89	535366	2.0498e+06	49.8		26	7.92	28.758	1.57	116148	605154	26.7		26	7.78	28.25	3.31	214007	1.11863e+06	n.a.		26	8.7	31.4	11.91	247030	1.15175e+06	71.2		26	7.82	28.417	2.46	35496.1	189410	n.a.		26
	27	7.43	26.992	1.84	170727	644308	25.7		27	7.97	28.95	0.43	33023.5	166228	4		27	8.18	29.667	0.63	46879.9	249273	6.1		27	7.82	28.408	2.3	148390	924916	n.a.		27	8.87	31.95	1.13	23435.6	103210	6.4		27	8.18	29.65	1.04	14953.1	88062.5	9.8		27
	28	7.49	27.225	0.43	39719.1	249913	n.a.		28	8.2	29.717	1.43	111165	562514	13.7		28	8.34	30.2	0.24	17407.2	107901	2.6		28	7.91	28.733	0.68	43773.4	262294	5.7		28	8.98	32.3	0.76	15692.2	70675.5	4.4		28	8.43	30.5	0.7	10054.2	56868.1	n.a.		28
	29	7.56	27.475	0.72	66679.9	387909	21.5		29	8.27	29.967	0.66	51645.5	270080	n.a.		29	8.43	30.508	0.93	68786.4	330118	8		29	8.18	29.667	1.04	67202	340338	9.7		29	9.12	32.725	2.98	61872.2	277174	17.1		29	8.49	30.692	0.96	13783.8	74455.9	n.a.		29
	30	7.65	27.783	0.22	20463.9	83813.8	n.a.		30	8.35	30.233	0.67	51947.6	241296	n.a.		30	8.58	31.008	0.51	37694.8	222580	n.a.		30	8.26	29.95	0.62	39858.8	122067	n.a.		30	9.24	33.117	1.14	23567.4	75977	2.7		30	8.57	30.975	1.29	18578.8	82089	n.a.		30
	31	7.8	28.325	6.53	603908	2.23789e+06	88.9		31	8.45	30.558	1.14	88373.7	407288	9.9		31	8.71	31.425	8.28	613007	2.73299e+06	66.6		31	8.42	30.483	1.37	88219.3	318315	9.1		31	9.4	33.6	9.19	190678	1.04675e+06	64.7		31	8.7	31.4	5.9	85002.7	431271	27.2		31
	32	7.88	28.633	0.89	82518.2	371239	n.a.		32	8.59	31.033	1.68	130519	588201	n.a.		32	8.88	31.967	0.59	43467.5	215997	5.3		32	8.57	30.975	0.95	61363.7	302806	n.a.		32	9.73	34.608	0.67	13958.3	62510.6	3.9		32	8.87	31.942	1.06	15323.1	84671.4	5.3		32
	33	8.15	29.558	1.44	133008	630253	29.1		33	8.72	31.475	8.56	664680	2.78756e+06	67.8		33	8.99	32.325	0.41	30438.3	170033	4.1		33	8.7	31.408	7.35	474489	2.09544e+06	59.7		33	9.94	35.217	1.22	25320.1	102810	6.4		33	9.14	32.783	0.97	13907.3	66228	4.2		33
	34	8.23	29.825	0.2	18378.8	143415	n.a.		34	8.9	32.025	0.82	63952.3	294041	n.a.		34	9.13	32.758	1.78	131445	574104	14		34	8.87	31.958	0.65	42110.2	205168	5.8		34	10.1	35.675	1.52	31445.1	130676	8.1		34	9.29	33.258	0.82	11844.1	57529.8	3.6		34
	35	8.3	30.067	0.79	73062.8	314981	13		35	8.99	32.325	1.24	95959.4	384519	7.1		35	9.25	33.15	0.78	57923.3	188436	4.6		35	8.98	32.292	0.34	21972.3	103604	2.9		35	10.39	36.475	0.94	19555.9	62914.4	3.9		35	9.4	33.608	5.68	81766.5	453767	28.6		35
	36	8.4	30.392	1.09	100990	345628	13.3		36	9.14	32.792	2.29	177963	749096	18.2		36	9.41	33.633	5.82	430886	2.218e+06	54.1		36	9.14	32.8	1.24	80201.4	387400	11		36	10.65	37.208	1.9	39324.2	212011	n.a.		36	9.94	35.208	1.36	19538.9	93117.9	7.6		36
	37	8.55	30.892	0.56	51828.4	329987	n.a.		37	9.26	33.183	1.3	101331	381438	7.1		37	9.75	34.658	0.46	33855.6	133997	3.3		37	9.28	33.242	0.67	43528.3	129440	n.a.		37	10.72	37.383	1.86	38652.7	193001	n.a.		37	10.11	35.692	0.95	13716.7	67258.2	5.5		37
	38	8.67	31.3	9.46	875697	3.79571e+06	174		38	9.42	33.675	6.31	490338	2.35105e+06	57.2		38	9.95	35.242	0.87	64473.5	244999	6		38	9.4	33.617	6.39	412859	2.24476e+06	63.8		38	11.07	38.325	1.97	40835.5	151424	6.6		38	10.66	37.217	4.36	62857.5	307225	24.9		38
	39	8.84	31.842	0.78	72114	292080	12		39	9.65	34.35	0.44	34386	127030	2.3		39	10.11	35.708	0.89	65775.1	291422	7.1		39	9.63	34.283	0.35	22793.3	99511.6	2.8		39	11.34	39.017	1.42	29407.5	128068	5.6		39	11.08	38.333	3.2	46093.3	239477	14.4		39
	40	8.95	32.208	0.69	64073.8	257932	10.5		40	9.76	34.675	0.85	65779.2	299080	7.3		40	10.19	35.925	0.36	26672.8	157887	n.a.		40	9.75	34.65	0.4	25840.9	99782.5	3		40	11.76	40.05	0.91	18911.4	68154.1	3		40	11.35	39.042	1.99	28642.3	159473	9.6		40
	41	9.08	32.617	1.59	147102	628129	26.9		41	9.97	35.283	1.26	98197.5	330267	n.a.		41	10.39	36.5	0.39	28737.5	78303.3	1.9		41	9.94	35.2	1.28	82815.3	376087	10.6		41	12.03	40.717	1.07	22209.1	49963.4	2.2		41	11.77	40.075	1.4	20165.7	91400.7	5.4		41
	42	9.21	33.008	1.09	101162	373309	14.8		42	10.03	35.458	0.48	37015.4	263497	n.a.		42	10.66	37.233	2.64	195591	591261	14.4		42	10.1	35.675	1.03	66705.7	268012	7.9		42	12.74	42.358	0.7	14490.9	70173.5	3.4		Maximum			7.25	104424	574206			42
	43	9.37	33.5	6.01	556017	2.97939e+06	134.8		43	10.13	35.758	3.91	303782	1.47745e+06	35.9		43	10.95	37.992	0.43	31557	143632	3.5		43	10.18	35.9	0.36	23401.9	108761	n.a.		43	12.95	42.842	0.1	1983.14	8694	n.a.		Minimum			0.35	4974.98	32519.6			43
	44	9.59	34.175	0.51	47479.1	160480	6		44	10.41	36.55	0.51	39938.8	196360	n.a.		44	11.09	38.358	1.45	107107	437252	10.7		44	10.38	36.467	0.45	29034.2	68043.1	1.5		Maximum			11.91	247030	1.15175e+06			Sum			100	1.44026e+06	7.56338e+06			44
	45	9.69	34.483	1.13	104821	422292	19.5		45	10.49	36.767	0.3	22937.9	125396	n.a.		45	11.36	39.05	1.09	80977.3	341788	8.3		45	10.66	37.217	2.3	148230	549080	15.5		Minimum			0.1	1983.14	8694											45
	46	9.91	35.108	0.66	60739.8	284140	n.a.		46	10.74	37.45	3.86	299980	927285	17.1		46	11.56	39.575	0.28	21046.6	101862	2.5		46	10.94	37.983	0.45	28748.3	111577	n.a.		Sum			100	2.07475e+06	9.69534e+06											46
	47	9.96	35.275	0.29	27192.6	190673	n.a.		47	10.92	37.933	0.37	28862.6	129735	2.4		47	11.77	40.075	0.83	61478.3	187437	4.6		47	11.08	38.333	1.55	99782.6	411810	11.6																		47
	48	10.07	35.583	1.15	106409	299794	11.3		48	11.1	38.392	1.03	80171.8	375201	n.a.		48	12.03	40.725	0.52	38530	76321.1	1.9		48	11.36	39.05	1.08	70045.7	310161	8.8																		48
	49	10.35	36.375	0.48	44444.5	174556	n.a.		49	11.17	38.583	0.57	44310.2	247763	n.a.		49	12.74	42.367	0.24	17413.2	81961	2		49	11.54	39.525	0.31	19844.9	93242.1	2.6																		49
	50	10.42	36.583	0.34	31742.9	154296	n.a.		50	11.37	39.092	1.02	79482.3	308246	5.7		50	12.87	42.658	0.03	1971.04	3948.67	n.a.		50	11.76	40.067	0.81	52242.6	161810	5																		50
	51	10.61	37.083	1.17	108354	498116	n.a.		51	11.58	39.625	0.45	34970.7	162252	3		Maximum			12.64	935545	4.073e+06			Maximum			9.42	608140	3.14115e+06																			51
	52	10.68	37.292	1.1	101671	423339	n.a.		52	11.79	40.133	0.73	56338.8	151031	2.8		Minimum			0.03	1971.04	3948.67			Minimum			0.31	19719.5	68043.1																			52
	53	10.86	37.767	0.48	44595.2	166877	6.5		53	12.11	40.9	0.6	46890.7	115803	2.1		Sum			100	7.40025e+06	3.63642e+07			Sum			100	6.45699e+06	3.19351e+07																			53
	54	11.02	38.192	0.86	79395.8	371191	n.a.		54	12.76	42.417	0.25	19787.3	97683.7	1.8																																		54
	55	11.1	38.392	0.47	43779.6	233007	n.a.		55	13.32	43.65	0.38	29560	70546	2.4																																		55
	56	11.29	38.883	0.8	74392.9	307008	14.1		Maximum			8.56	664680	2.78756e+06																																			Maximum
	57	11.5	39.417	0.34	31629.3	117177	4.8		Minimum			0.25	19787.3	70546																																			Minimum
	58	11.7	39.917	0.47	43875.4	145259	5.8		Sum			100	7.76906e+06	3.44896e+07																																			Sum
	59	12.03	40.708	0.39	36232.5	103306	4.4
	Maximum			9.46	875697	4.57005e+06
	Minimum			0.14	12580	72756.6
	Sum			100	9.25522e+06	4.47411e+07
[truncated: 132 more columns]

## Sheet: Final sample table
								Vero cells						HEK cells					HEK cells								Vero cells
								siNT	siGANAB	siMGAT	siSTT3-A	siSTT3-B	siSTT3-A+B	siNT	siGANAB	siMGAT	siSTT3-A	siSTT3-A+B	DMSO	DNJ	Tunicamycin	Celgosivir	NN-DNJ	Miglitol	Miglustat	NGI-1	DMSO infected	NGI-1 infected	Miglitol infected	Celgosivir infected	Miglustat infected	Uninfected
		Peak id		Average GU		Possible structure	Oxford name	% area of peaks						% area of peaks					% area of peaks								% area of peaks
		1		4.62									1.12
		2		4.6616				8.25	6.92	4.67	5.07	6.76	6.4	2.78	2.16	2	3.71	2.43	2.11	1.77	1.71	2.31	1.34	1.64	3.25	2.32	4.84	8.02	4.78	4.4	4.88	5.9
		3		4.806				0.71	0.76	0.49	1.15	0.77	0.88						0.17	0.2	0.15	0.16	0.22	0.18	0.19	0.23	1.18	0.72	1.15	0.62	1.14	1.56
		4		4.94864				5.31		8.08	4.08	1.06	2.01	0.23	0.13	0.08			0.2	0.32	0.45	0.24	0.15	0.16	0.23	0.52	0.21	0.55	0.19	0.29	0.87	0.28
		5		5.03208				0.7	1.28	1.62	0.42	0.67	1.34	0.48	0.34	0.41		0.36	0.17	0.23	0.28	0.24	0.14	0.17	0.28	0.26	0.33	0.43	0.38	0.27	0.36	0.3
		6		5.10292				1.97	2.9	3.89	7.9	3.87	5.92	0.48	0.35	0.39		0.33	0.22	0.47	0.5	0.35	0.27	0.28	0.38	0.31	1.32	5.59	1.36	2.35	3.07	2.99
		7		5.19									0.54
		8		5.2272				0.96	0.81	0.71	0.77	0.77	0.91	1.17	0.76	0.58	0.94	0.58	0.23	0.27	0.21	0.24	0.17	0.24	0.3	0.3	1.09	0.65	0.98	0.6	0.9	1.09
		9		5.30857				0.67	0.59	0.5	1.2	1.37	1	0.45			1.4			1.44	1.68	1.29	2.82	0.41	0.88	0.79	1.76	1.23	2.05	2.85	3.35	4.03
		10		5.36333			A2	0.19			0.64		1.08	0.65	0.68	0.87		0.7	0.23			0.27	0.19				0.3	0.41				0.21
		11		5.48083															0.09		0.14	0.11	0.12	0.08	0.16		0.14	1.52	0.13	1.24	1.09	0.88
		12		5.52562				1.61	1.83	1.04	2.56	1.57	4.65						0.44	0.61	0.62	0.45	0.55	0.54	0.46	0.58	0.71		0.61
		13		5.5876				1.06	0.9	0.85	1.38	0.88	2.33	1.45	0.88	0.98	1.16	0.73	1.54	1.06	0.5	1.05	0.38	1.04	3.65	1.21	0.91	2.07	0.84	1.58	1.46	1.02
		14		5.68045				8	4.64	12.64	9.42	4.58	4.94	0.38				0.33	0.47	0.86	0.82	0.61	1.06	0.67	0.64	1.21	3.79	3.68	4.79	2.96	5.48	6.22
		15		5.73857			FA2							1.49	1.46	1.18	1.8	0.93	0.46	0.39	0.34	0.36	0.35	0.44	0.4	0.51	1.36
		16		5.80812				0.65	1.05	0.75	0.46	0.97							0.08			0.2	0.16	0.1	0.18		0.83	1.64	0.81	0.82	0.87	1.11
		17		5.93545											0.4		0.38			0.16	0.22	0.06		0.13			0.19	0.44	0.2	4.1		0.17
		18		6.005				0.18	5.3	6.33	0.75			0.47								2.2	3.15		2.69						3.34	0.18
		19		6.02222			Man5	4.3			4.41	3.86	5.76	4.4	3.4	6.37	4.5	3.54	2.58	2.7	2.6			2.84		3	4.31	2.95	3.93	1.92		2.76
		20		6.08667			FA2B	0.51		0.69	0.52	0.41			0.2							0.05		0.06			0.99	0.68	0.86	0.72	0.96	1.66
							A2[6]G1
		21		6.14333				0.29	0.28		0.65								0.1	0.27	0.23	0.18	0.21	0.2	0.24	0.27	1.51	0.47	1.55	0.42	0.85
		22		6.2725				0.24	0.34		0.77		2.03						0.19	0.24		0.38	0.37	0.21	0.3	0.27		0.41				0.12
		23		6.4124				4.36	4.11	6.28	4.47	3.47	4.76	2.26	1.79	1.48	2.2	1.54	0.95	1.17	0.96	1.16	2.08	0.96	1.18	1.41	0.85	2.72	0.83	1.78	1.15	1.38
		24		6.42333																		0.52					1.06		0.99	1.5	1.45	1.33
		26		6.5524				2.55	3.35	2.12	4.05	2.54	4.13	1.32	0.93	0.86	1.19	0.89	1.13	2.22	2.09	1.23	1.58	1.38	1.14	1.7	3.09	2.68	2.61	2.35	2.93	2.61
		27		6.623															0.17	0.15	0.13	0.23	0.25	0.19	0.16	0.17	0.22		0.31
		28		6.72				0.14											0.13		0.19	0.13	0.09	0.15	0.13
		29		6.7808			FA2B[6]G1	1	1.04	0.66	1.1	1.29	1.79	2.54	2.09	1.99	2.4	1.78	0.66	0.52	0.83	0.56	0.49	0.63	0.61	0.42	1.54	1.34	1.59	1.26	1.34	1.38
		30		6.898			Man6	8.12	6.49	6.24	6.36	8.89	7.25	6.66	4.59	5.17	6.61	4.93	3.87	3.23	3.81	2.73	2.89	3.57	3.9	3.56	8.11	6.85	8.39	4.89	7.27	7.29
		31		6.96																		2.42	0.89							2.85
								Vero cells						HEK cells					HEK cells								Vero cells
								NT	GANAB	MGAT	3A	3B	3A+B	NT	GANAB	MGAT	3A	3A+B	DMSO	DNJ	TM	CELG	NN	itol	Glu	NGI-1	DMSO INF	NGI INF	Miglitol	CELG	Miglustat	UN
		Peak id		Average GU		Possible structure	Oxford name	% area of peaks						% area of peaks					% area of peaks								% area of peaks
		32		7.04208			A2G2	0.61	0.72	0.42	0.31	0.68		1.07	0.97	0.91	0.72	0.6	0.85	0.63	0.85	1.05	1.34	0.95	0.96	0.77	1.78	0.88	1.85	2.8	1.61	1.56
		33		7.1556				1.96	1.13	3.24	1.81	1.02	1.99	0.47	0.51	0.49	0.51	0.46	0.65	0.58	0.35	0.26	0.23	0.6	0.73	0.59	0.19	1.06	0.28	0.44	0.6	0.68
		34		7.24955				0.45	0.84	0.3				0.55	0.51	0.5	0.52	0.43	0.26	0.94	0.44	0.43	0.79	0.85	0.51	0.22	0.77	0.62	0.8	1.16	0.72	0.72
		35		7.31643				0.2	0.43		0.48		0.72	0.92	0.94	0.93	0.87		0.21			0.33	0.44					0.38		0.43	0.21	0.38
		36		7.33														0.85	0.35		0.73	0.55	0.43		0.35
		37		7.4228			FA2G2	1.84	2.23	1.08	1.97	0.98	0.93	2.06	1.77	1.6	1.75	1.52	2.03	2	1.76	2.03	2.69	2.39	2.05	2.15	4.12	2.25	3.7	2.78	3.84	3.28
		38		7.5155				0.43	0.64	0.28			0.35		0.33			1.7	0.41	0.4	0.21	0.35	0.51	0.46	0.32	0.39	0.52	0.35	0.54	0.35	0.28	0.35
		39		7.58143			FA2BG2	0.72	0.71	0.28				2.38	1.86	2.16	2.06		1.17	1.06	1.28	1.11	0.92	1.12	0.99	0.75	2.37	1.18	2.22	1.91	2.01	1.7
		40		7.67722			Man7	0.22	0.29				0.7	0.62	0.68	0.77	0.68	0.67	0.71	0.6	0.72	0.9	0.75	0.7	0.75	0.48		0.23		0.23		0.29
		41		7.7764			FA2G1S1	6.53	6.89	1.75	3.31	7.83	2.35	3.59	2.96	3.28	3.79	2.93	2.78	2.3	2.19	1.97	1.89	2.89	2.68	2.91	3.32	2.51	8.55	2.37	3.1	2.8
							Man7'
		42		7.81524						3.08	2.3		2.46	2.33	2.08	2.13	2.18	2	1.72	1.77	1.53	1.37	1.67	1.7	1.6	1.53	5.23	3.99		3.29	4.57	4.32
		43		7.93143				0.89		1.57	0.68				0.43			0.87	0.5	0.16	0.25	0.71	0.95	0.33	0.54	0.27				0.54
		44		7.9875					0.43							0.58								0.23			0.33	0.28	0.44		0.47	0.63
		45		8.05																								0.32
		46		8.11067			A2G2S1							2.72	2.29	2.29	1.4	1.55	2.22	5.05	2.26	9.81	5.72	2.35	3.03	2.37	1.09			4.75
		47		8.15952			A3G3	1.44	1.43	0.63	1.04	0.95	1.04	1.83	2.01	1.78	1.53	1.58	2.34		2.15			2.33	2.14	2.26		1.59	0.96	0.6	1.32	0.97
		48		8.26238			A3G3'	0.2	0.66		0.62			0.65	1.22	1.16	0.52	0.86	0.62	0.59	0.57	0.9	1.43	0.69	0.58	0.47	0.72	0.31	0.68	1.47	0.63	1.69
		49		8.31889				0.79	0.67	0.24		0.88															1.01	0.8	1.01	0.76	0.88
		50		8.4396				1.09	1.14	0.93	1.37	1.59	0.7	1.25	1.37	1.4	1.35	1.66	5.45	1.42	4.86	0.9	1.18	1.07	5.77	1.42	1.4	1.33	1.34	1.11	1.17	1.34
		51		8.5475			FA2G2S1						0.96					2.4		5.01		4.7	4.33	4.54		4.74		0.78	5.59	1.32	5.05	4.68
		52		8.58188				0.56	1.68	0.51	0.95	0.98	1.29	2.95	3	2.97	2.83		0.27				0.48	0.31			5.69	9.44		2.64
		53		8.69708			Man8	9.46	8.56	8.28	7.35	11.91	5.9	7.67	5.74	6.39	7.38	5.85	4.83	4.76	3.75	2.84	2.84	4.47	4.4	4.66	8.54		8.4	4.55	7.72	6.98
								Vero cells						HEK cells					HEK cells								Vero cells
								NT	GANAB	MGAT	3A	3B	3A+B	NT	GANAB	MGAT	3A	3A+B	DMSO	DNJ	TM	CELG	NN	itol	Glu	NGI-1	DMSO INF	NGI INF	Miglitol	CELG	Miglustat	UN
		Peak id		Average GU		Possible structure	Oxford name	% area of peaks						% area of peaks					% area of peaks								% area of peaks
		54		8.78556			FA2BG2S1							2.38	2.27	2.3	2.08	1.6	2.11	1.94	1.93	1.8	2.08	2.25	2.15	2.29	0.25	0.22	0.22	0.17		0.2
		55		8.8684				0.78	0.82	0.59	0.65	1.13	1.06	1.65	1.57	2.12	1.86	2.39	1.87	1.62	2.59	0.88	0.78	1.34	1.35	1.6	0.73	0.73	0.84	1.79	1	0.93
		56		8.93333											0.54					0.33		1.65	1.32	0.38	0.53
		57		8.979				0.69	1.24	0.41	0.34	0.76															0.44	0.73	0.49		0.52	0.4
		58		9.05636											0.62	0.63		0.57	0.41	0.47	0.49	0.97	0.55	0.39	0.41	0.21
		59		9.1516				1.59	2.29	1.78	1.24	2.98	0.97	0.74	3.78	0.91	0.88	1.18	3.53	2.03	2.99	2.64	3.13	0.91	3.28	1.45	0.98	1.46	0.97	2.48	0.79	0.92
		60		9.20583										2.51		2.48	2.04	2.09		2.67				2.85		2.83	1.29	1.05	1.31		1.11	1.13
		61		9.28158			A2G2S2	1.09	1.3	0.78	0.67	1.14	0.82	0.54	1.08	1.06	0.76	1.21	0.88	0.98	1.43	0.59	0.55	0.69	0.66	0.64
		62		9.3956			A2BG2S2	6.01	6.31	5.82	6.39	9.19	5.68	8.78	7.15	7.49	9.87	7.82	7.68	9.99	5.5	4.26	5.03	7.52	7.28	7.96	6.06	7.69	6.41	3.96	5.87	6.41
							Man9
		63		9.57526					0.44		0.35			0.5	1.09	1.12	0.81	1.09	1.34	1.34	2.14	0.76	0.7	1.38	1.23	2.02	0.59	0.67	0.67	0.71	0.66	0.72
		64		9.63615			FA2G2S2	0.51						0.5	1.03	0.86		0.83	0.88	0.92		2.17	1.62	0.89	1.25
		65		9.76273			FA2BG2S2	1.13	0.85	0.46	0.4	0.67			0.93	0.81		0.95	0.4	2.03	1.91	1.63	1.99	0.43	0.25	0.37	2.15	1.34	2.17	1.17	1.96	2.26
		66		9.85										0.87	1.63	1.31	0.68	1.19	1.65					1.67	1.66	1.67
		67		9.9344				0.66	1.26	0.87	1.28	1.22	1.36	1.61	2.07	1.85	1.47	2.06	2.07	1.76	2.26	2.55	2.82	2.22	2.06	2.32	1.83	1.33	1.86	2.21	1.93	2.11
		68		10.03				0.29	0.48
		69		10.092				1.15	3.91	0.89	1.03	1.52	0.95	1.07	2.48	1.73	1.05	1.74	1.28	2.31	1.45	2.64	3.53	1.75	1.87	1.94	1.57	1.57	1.87	2.61	2.35	1.94
		70		10.175						0.36	0.36											0.98								0.7
		71		10.2567											1.26	1.11	0.52	1.25	1.29	1.17	1.55	0.65	0.76	1.27	1.17	1.26
		72		10.35											0.77	0.81	0.65	0.86	0.75	0.83	0.76	0.64	0.63	0.73	0.72	0.64
		73		10.3791				0.48	0.51	0.39	0.45	0.94															0.31	0.6	0.5	0.28	0.61	0.36
		74		10.4378										0.52	1.38	1.3	1.09	1.43	1.91	1.31	1.51	1.02	1.64	1.6	1.32	1.63	0.14	0.36	0.19	0.19		0.2
		75		10.5				0.34	0.3															0.42	0.39
		76		10.6331										1.11	4.63	4.79	4.33	5.92	3.95	4.62	7.07	4.52	3.81	3.46	3.47	4.25	0.29	0.46	0.34	2.31	1.46	0.29
		77		10.675			A3G3S3	1.17	3.86	2.64	2.3	1.9	4.36	2.31													0.76	1.35	0.94			0.57
		78		10.72				1.1				1.86
		79		10.94										5.74	2.97	5.85	5.9	6.73	1		8.76	2.02	1.67	1.11	1.07	0.98	0.66	0.42	0.76	0.86	0.99	0.52
		80		10.978				0.48	0.37	0.43	0.45								2.64	0.96		5.12	1.77	2.94	2.46	3.08	0.35	0.5	0.37	2.98		0.4
		81		11.0833				0.86	1.03	1.45	1.55	1.97	3.2		2.7				2.48	4.82			2.27	1.74	1.89	2.26	0.78	0.93	0.9		0.56	0.61
		82		11.11			A3G3S3'																								0.51
		83		11.1729				0.47	0.57										0.52	0.38			0.39	0.51	0.41	0.41
								Vero cells						HEK cells					HEK cells								Vero cells
								NT	GANAB	MGAT	3A	3B	3A+B	NT	GANAB	MGAT	3A	3A+B	DMSO	DNJ	TM	CELG	NN	itol	Glu	NGI-1	DMSO INF	NGI INF	Miglitol	CELG	Miglustat	UN
		Peak id		Average GU		Possible structure	Oxford name	% area of peaks						% area of peaks					% area of peaks								% area of peaks
		84		11.34				0.8	1.02	1.09	1.08	1.42	1.99	1.22	1.45	1.63	1.68	2.3	1.62	1.69	2.77	0.87					0.47	0.64	0.52	0.5	0.5	0.31
		85		11.36																			0.94	1.28	1.24	1.49		0.23
		86		11.4493										0.84	0.92	0.81	0.91	0.83	1.39	1.09	1.17	0.66	0.99	1.33	1.25	1.3
		87		11.5411				0.34	0.45	0.28	0.31																0.18	0.45	0.34	0.69	0.31	0.2
		88		11.5979										2.36	2.54	2.42	2.64	2.59	2.55	1.73	2.4	2.5	2.96	3.03	2.45	3.02
		89		11.7107				0.47	0.73	0.83	0.81	0.91		0.88								4.16	2.64		0.49		0.13	0.3	0.18	2.46	0.6	0.12
		90		11.77									1.4	0.78	1.11	1.09	1.12	1.65	1.23	1.48	2.04	0.15		0.99	0.87	1.01	0.12	0.35	0.1			0.1
		91		12.0465				0.39	0.6	0.52		1.07		1.01	1.17	0.99	1.17	1.08	1.63	1.08	1.2	0.77	1.1	1.64	1.42	1.43	0.5	0.77	0.52	0.32	0.39	0.47
		92		12.182																							0.17	0.34	0.16		0.16	0.18
		93		12.256										2.13	2.07	1.83	2.11	2.09	1.86	1.2	1.64	0.85	1.07	1.85	1.52	1.84			0.14			0.17
		94		12.3																							0.14
		95		12.4175																							0.11	0.21	0.18			0.2
		96		12.456											0.35			0.36	0.32	0.19	0.28	0.1	0.21	0.29	0.21	0.2
		97		12.54																							0.06	0.35
		98		12.6794										1.28	1.2	1.02	1.47	1.48	1.57	0.9	1.07	0.63	0.9	1.66	1.28	1.34		0.4	0.11			0.14
		99		12.735					0.25	0.24		0.7															0.16
		100		12.874						0.03									0.15				0.07		0.05			0.14
		101		12.95								0.1
		102		13.1433														0.44	0.51	0.31	0.3	0.19	0.31	0.47	0.32	0.3
		103		13.2317																							0.38	0.54	0.47	0.36	0.43	0.35
		104		13.303					0.38									0.46	0.56	0.23	0.28	0.17	0.33	0.55	0.35	0.42
		105		13.39																							0.1					0.16
		106		13.55															0.12		0.04		0.08	0.1
		107		13.7485										0.43	0.4		0.54	0.47	0.67	0.35	0.34	0.21	0.43	0.57	0.37	0.41					0.06
		108		13.85																								0.26
		109		13.98																				0.06
		110		14.3033														0.34	0.6	0.3	0.31	0.19	0.36	0.58	0.36	0.42
		111		14.37																							0.32	0.25	0.32		0.27	0.35
		112		14.546															0.14				0.12	0.12	0.05	0.04
		113		14.7																												0.05
		114		14.7644															0.55	0.33	0.33	0.21	0.41	0.51	0.37	0.4	0.07
		115		15.07																				0.07
		116		15.2725															0.54	0.27	0.3	0.17	0.3	0.44	0.36	0.35
		117		15.4267																							0.19		0.21			0.23
		118		16.46																									0.21			0.18
		119		15.5186															0.08	0.03	0.03		0.07	0.08	0.04	0.04
		120		15.7338															0.46	0.26	0.28	0.19	0.31	0.43	0.33	0.33
		121		16.2138															0.37	0.22	0.22	0.15	0.23	0.35	0.27	0.32
		122		16.6638															0.31	0.18	0.17	0.12	0.25	0.31	0.24	0.26
		123		17.115															0.24	0.15	0.15	0.11	0.15	0.24	0.19	0.23
		124		17.54															0.17			0.09	0.14	0.16	0.14
		125		17.962															0.14			0.06	0.08	0.14	0.12
		126		18.34																				0.07	0.06

## Sheet: IgG raw data
	IgG R1								IgG R2								IgG R3
	Peak	Ret.Index	Ret.Time	Rel.Area	Area	Height	S/N		Peak	Ret.Index	Ret.Time	Rel.Area	Area	Height	S/N		Peak	Ret.Index	Ret.Time	Rel.Area	Area	Height	S/N
	No.		min	%	counts*min	counts			No.		min	%	counts*min	counts			No.		min	%	counts*min	counts
	Emission_1	Emission_1	Emission_1	Emission_1	Emission_1	Emission_1	Emission_1		Emission_1	Emission_1	Emission_1	Emission_1	Emission_1	Emission_1	Emission_1		Emission_1	Emission_1	Emission_1	Emission_1	Emission_1	Emission_1	Emission_1
	1	5.21	17.825	0.18	13993.2	68654.7	8.5		1	5.21	17.833	0.19	17128.5	86870	8.7		1	5.34	18.417	0.56	8844.29	46310.1	6.1
	2	5.34	18.4	0.61	48739.2	266385	33.2		2	5.34	18.417	0.67	60874.9	326795	33.4		2	5.73	20.133	17.08	270327	1.46351e+06	200.2
	3	5.73	20.117	16.88	1.34678e+06	7.81209e+06	1065.2		3	5.49	19.058	0.07	6550.25	28834.7	n.a.		3	6.01	21.342	0.73	11521	63951.1	n.a.
	4	6.01	21.325	0.69	54706.6	312229	42.6		4	5.54	19.275	0.07	6312.07	25979	n.a.		4	6.08	21.642	3.59	56850	302125	41.3
	5	6.08	21.625	3.49	278797	1.55991e+06	212.7		5	5.73	20.133	16.93	1.52797e+06	9.01426e+06	921.6		5	6.13	21.825	0.89	14017.6	102275	n.a.
	6	6.12	21.817	0.81	64604.5	485421	n.a.		6	5.81	20.483	0.14	12578	63907.3	n.a.		6	6.24	22.283	0.57	8942.55	45322.2	6.2
	7	6.23	22.242	0.38	30460.9	185328	25.3		7	6.01	21.342	0.72	65095.1	370617	35.3		7	6.41	23.017	0.59	9296.63	40009.1	5.5
	8	6.41	23.008	0.43	34237	204770	68.4		8	6.08	21.633	3.5	316323	1.81789e+06	183.9		8	6.5	23.392	17.64	279100	1.60248e+06	219.2
	9	6.5	23.383	17.53	1.39839e+06	8390418	2803.7		9	6.13	21.825	0.87	78644.4	571625	n.a.		9	6.62	23.867	8.01	126830	723038	98.9
	10	6.62	23.858	8.3	662059	3.88332e+06	1297.6		10	6.23	22.258	0.49	44166.3	244030	24.6		10	6.77	24.442	4.68	74021.6	420752	57.6
	11	6.76	24.425	4.7	375148	2.19287e+06	732.8		11	6.31	22.608	0.08	7052.27	32827.1	n.a.		11	6.89	24.917	1.23	19494.6	94646	12.9
	12	6.88	24.892	1.12	89387.7	493969	165.1		12	6.41	23.017	0.51	45687.7	253348	25.5		12	7.03	25.458	1.31	20694.4	115363	15.8
	13	7.02	25.433	1.74	138694	819062	273.7		13	6.5	23.383	17.39	1.56905e+06	9.51004e+06	973		13	7.22	26.208	0.45	7189.13	40528.1	6.7
	14	7.22	26.192	0.67	53748	299511	100.1		14	6.62	23.858	8.27	746497	4.35631e+06	444.1		14	7.4	26.892	15.37	243168	1.44224e+06	243.4
	15	7.4	26.883	17.54	1.39885e+06	8.26611e+06	2762.2		15	6.77	24.442	4.67	421648	2.45717e+06	250.3		15	7.57	27.508	2.39	37836.2	223000	37.6
	16	7.57	27.492	3.48	277545	1.5724e+06	525.4		16	6.88	24.9	1.17	105741	564549	56.9		16	7.75	28.15	1.85	29302.6	149210	25.2
	17	7.74	28.133	1.83	146199	656177	219.3		17	7.02	25.45	1.62	146033	842968	85.8		17	8.13	29.508	3.1	49030.2	192812	32.5
	18	7.85	28.5	0.09	7347.85	44823.6	n.a.		18	7.13	25.85	0.07	6339.41	37274.3	n.a.		18	8.42	30.458	0.68	10819.2	68980.8	n.a.
	19	8.13	29.5	2.65	211712	866793	206.6		19	7.22	26.192	0.73	65571	324960	30.6		19	8.51	30.767	9.83	155556	772449	130.3
	20	8.41	30.442	0.57	45358.6	293901	n.a.		20	7.31	26.558	0.13	11961.1	71171.6	n.a.		20	8.76	31.583	3.18	50386.6	283103	47.8
	21	8.51	30.758	8.83	704273	3.39954e+06	776.4		21	7.4	26.883	16.57	1.49503e+06	8.73994e+06	890.5		21	9.28	33.225	1.1	17414.1	101367	16.2
	22	8.68	31.333	0.18	14273.8	117170	n.a.		22	7.57	27.5	3.16	285377	1.54337e+06	156.3		22	9.38	33.533	0.54	8514.46	32966.4	5.4
	23	8.75	31.558	2.82	225008	1.29262e+06	295.2		23	7.75	28.142	2.05	185119	827949	78.2		23	9.64	34.325	2.25	35578.1	203148	32.6
	24	9.17	32.883	0.09	7055.12	31841.3	n.a.		24	7.85	28.517	0.13	12013.3	56377.9	n.a.		24	9.78	34.733	2.39	37756.9	215359	34.5
	25	9.27	33.192	0.71	56958.5	321829	64.4		25	8.13	29.508	2.72	245040	1.02309e+06	96.4		Maximum			17.64	279100	1.60248e+06
	26	9.37	33.508	0.47	37151.1	172374	34.5		26	8.41	30.45	0.63	57006.2	369775	n.a.		Minimum			0.45	7189.13	32966.4
	27	9.63	34.3	1.47	117571	679934	68.2		27	8.51	30.767	8.83	797300	3.93367e+06	740.8		Sum			100	1.58249e+06	8.74494e+06
	28	9.77	34.7	1.54	123123	699387	70.1		28	8.69	31.35	0.14	12372.4	107579	n.a.
	29	9.91	35.117	0.1	7861.23	39591.8	4		29	8.76	31.575	2.76	249457	1.47065e+06	277
	30	10.35	36.383	0.09	7082.85	36775.7	3.6		30	9.17	32.9	0.08	6821.21	34984.3	6.4
	Maximum			17.54	1.39885e+06	8390418			31	9.27	33.217	0.78	70707.7	404380	73.9
	Minimum			0.09	7055.12	31841.3			32	9.37	33.525	0.43	38943.7	175608	32.1
	Sum			100	7.97711e+06	4.54652e+07			33	9.64	34.317	1.62	146244	855834	87.4
									34	9.77	34.725	1.71	154069	885950	90.5
									35	10.36	36.4	0.09	8333.27	46496.3	4.7
									Maximum			17.39	1.56905e+06	9.51004e+06
									Minimum			0.07	6312.07	25979
									Sum			100	9.02505e+06	5.14771e+07

## Sheet: IgG CVs
			Peak id	Ludger hIgG glycoprotein standard
				A		B		C		Average	STDev	Average	STDev	CV
				GU	% Area	GU	% Area	GU	% Area	GU		% Area
			1	5.21	0.18	5.21	0.19	-	-	5.21	0	0.185	0.00707107	3.8222
			2	5.34	0.61	5.34	0.67	5.34	0.56	5.34	0	0.613333	0.0550757	8.97973
			3	-	-	5.49	0.07	-	-	5.49	-	0.07	-	-
			4	-	-	5.54	0.07	-	-	5.54	-	0.07	-	-
			5	5.73	16.88	5.73	16.93	5.73	17.08	5.73	0	16.9633	0.104083	0.613578
			6	-	-	5.81	0.14	-	-	5.81	-	0.14	-	-
			7	6.01	0.69	6.01	0.72	6.01	0.73	6.01	1.08779e-15	0.713333	0.0208167	2.91822
			8	6.08	3.49	6.08	3.5	6.08	3.59	6.08	1.08779e-15	3.52667	0.0550757	1.56169
			9	6.12	0.81	6.13	0.87	6.13	0.89	6.12667	0.0057735	0.856667	0.0416333	4.85992
			10	6.23	0.38	6.23	0.49	6.24	0.57	6.23333	0.0057735	0.48	0.0953939	19.8737
			11	-	-	6.31	0.08	-	-	6.31	-	0.08	-	-
			12	6.41	0.43	6.41	0.51	6.41	0.59	6.41	0	0.51	0.08	15.6863
			13	6.5	17.53	6.5	17.39	6.5	17.64	6.5	0	17.52	0.1253	0.715181
			14	6.62	8.3	6.62	8.27	6.62	8.01	6.62	0	8.19333	0.159478	1.94644
			15	6.76	4.7	6.77	4.67	6.77	4.68	6.76667	0.0057735	4.68333	0.0152753	0.326162
			16	6.88	1.12	6.88	1.17	6.89	1.23	6.88333	0.0057735	1.17333	0.0550757	4.69395
			17	7.02	1.74	7.02	1.62	7.03	1.31	7.02333	0.0057735	1.55667	0.221886	14.2539
			18	-	-	7.13	0.07	-	-	7.13	-	0.07	-	-
			19	7.22	0.67	7.22	0.73	7.22	0.45	7.22	0	0.616667	0.147422	23.9063
			20	-	-	7.31	0.13	-	-	7.31	-	0.13	-	-
			21	7.4	17.54	7.4	16.57	7.4	15.37	7.4	1.08779e-15	16.4933	1.08703	6.59072
			22	7.57	3.48	7.57	3.16	7.57	2.39	7.57	0	3.01	0.560268	18.6135
			23	7.74	1.83	7.75	2.05	7.75	1.85	7.74667	0.0057735	1.91	0.121655	6.36938
			24	7.85	0.09	7.85	0.13	-	-	7.85	0	0.11	0.0282843	25.713
			25	8.13	2.65	8.13	2.72	8.13	3.1	8.13	0	2.82333	0.242143	8.5765
			26	8.41	0.57	8.41	0.63	8.42	0.68	8.41333	0.0057735	0.626667	0.0550757	8.78868
			27	8.51	8.83	8.51	8.83	8.51	9.83	8.51	0	9.16333	0.57735	6.30066
			28	8.68	0.18	8.69	0.14	-	-	8.685	0.00707107	0.16	0.0282843	17.6777
			29	8.75	2.82	8.76	2.76	8.76	3.18	8.75667	0.0057735	2.92	0.227156	7.77933
			30	9.17	0.09	9.17	0.08	-	-	9.17	0	0.085	0.00707107	8.3189
			31	9.27	0.71	9.27	0.78	9.28	1.1	9.27333	0.0057735	0.863333	0.207926	24.0841
			32	9.37	0.47	9.37	0.43	9.38	0.54	9.37333	0.0057735	0.48	0.0556776	11.5995
			33	9.63	1.47	9.64	1.62	9.64	2.25	9.63667	0.0057735	1.78	0.413884	23.2519
			34	9.77	1.54	9.77	1.71	9.78	2.39	9.77333	0.0057735	1.88	0.449778	23.9243
			35	9.91	0.1	-	-	-	-	9.91	-	0.1	-	-
			36	10.35	0.09	10.36	0.09	-	-	10.355	0.00707107	0.09	0	0
					99.99		99.99		100.01			100.647

## Sheet: Ludger stds
	Ludger Standards
	Peak id	Structure	Oxford name	Average GU	Sample type	Ludger product name
	10		A2	5.34	Human IgG glycoprotein standard	GCP-IGG-100U
				5.36	A2 & A3 Mix glycan standard	CPROC-NGA2-01
	15		FA2	5.73	Human IgG glycoprotein standard	GCP-IGG-100U
	19/20		Man5	6.03	Man Mix glycan standard	CPROC-Man5-01
				6.08	Human IgG glycoprotein standard	GCP-IGG-100U
			FA2B		Human IgG glycoprotein standard	GCP-IGG-100U
			A2[6]G1		Human IgG glycoprotein standard	GCP-IGG-100U
	25		FA2[6]G1	6.5	Human IgG glycoprotein standard	GCP-IGG-100U
				6.52	FA2 Mix standard	CPROC-FA2G1-01
	27		FA2[3]G1	6.62	Human IgG glycoprotein standard	GCP-IGG-100U
				6.64	FA2 Mix standard	CPROC-FA2G1-01
	29		FA2B[6]G1	6.76	Human IgG glycoprotein standard	GCP-IGG-100U
	30		Man6	6.88	Human IgG glycoprotein standard	GCP-IGG-100U
				6.91	Man Mix glycan standard	CPROC-Man6-01
	32		A2G2	7.02	Human IgG glycoprotein standard	GCP-IGG-100U
				7.04	A2 & A3 Mix glycan standard	CPROC-NA2-01
	37		FA2G2	7.4	Human IgG glycoprotein standard	GCP-IGG-100U
				7.43	FA2 Mix standard	CPROC-A1F-01
	39		FA2BG2	7.57	Human IgG glycoprotein standard	GCP-IGG-100U
	40		Man7	7.65	Man Mix glycan standard	CPROC-Man7-01
	41a		FA2G1S1	7.75	Human IgG glycoprotein standard	GCP-IGG-100U
	Ludger Standards
	Peak id	Structure	Oxford name	Average GU	Sample type	Ludger product name
	41b		Man7'	7.79	Man Mix glycan standard	CPROC-Man7-01
	46		A2G2S1	8.13	Human IgG glycoprotein standard	GCP-IGG-100U
	47		A3G3	8.14	A2 & A3 Mix glycan standard	CPROC-NA3-01
	48		A3G3'	8.27	A2 & A3 Mix glycan standard	CPROC-NA3-01
	51		FA2G2S1	8.51	Human IgG glycoprotein standard	GCP-IGG-100U
				8.54	FA2 Mix standard	CPROC-A1F-01
	53		Man8	8.71	Man Mix glycan standard	CPROC-Man8-01
	54		FA2BG2S1	8.76	Human IgG glycoprotein standard	GCP-IGG-100U
	61		A2G2S2	9.27	Human IgG glycoprotein standard	GCP-IGG-100U
	62a		A2BG2S2	9.37	Human IgG glycoprotein standard	GCP-IGG-100U
	62b		Man9	9.41	Man Mix glycan standard	CPROC-Man9-01
	64		FA2G2S2	9.63	Human IgG glycoprotein standard	GCP-IGG-100U
	65		FA2BG2S2	9.77	Human IgG glycoprotein standard	GCP-IGG-100U
	77		A3G3S3	10.68	A2 & A3 Mix glycan standard	CPROC-A3-01
	82		A3G3S3'	11.1	A2 & A3 Mix glycan standard	CPROC-A3-01
